# Supplementary material for: Density Gradient Centrifugation Is an Effective Tool to Isolate Cancer Stem-like Cells from Hypoxic and Normoxia Triple-Negative Breast Cancer Models
Source: Int J Mol Sci. 2024 Aug 17;25(16):8958. doi: 10.3390/ijms25168958 (PMC11354270; doi:10.3390/ijms25168958)
Supplement: Supplementary file 1 [file ijms-25-08958-s001.zip]

Archive with 7 entries (7 files):
- Figure S1.tif
- Figure S2.tif
- Figure S3.tif
- Figure S4.tif
- Figure S5.TIF
- Figure S6.tif
- Figure S7.tif
